# Supplementary material for: Molecular and morphological differentiation between Aphis gossypii Glover (Hemiptera, Aphididae) and related species, with particular reference to the North American Midwest
Source: Zookeys. 2014 Dec 1;(459):49–72. doi: 10.3897/zookeys.459.7850 (PMC4283632; doi:10.3897/zookeys.459.7850)
Supplement: Supplementary material 1 — Table S1. Collection information. [file zookeys-459-049-s001.xlsx]

## Sheet: Sheet1
Table S1. Collection information for specimens included in this study. INHS voucher and GenBank accession numbers are for specimens originating from a specific collection.
Species	Host	Date	Location	GPS	Collector	INHS voucher	GenBank Accesion Numbers: COI	GenBank Accesion Numbers: EF1-a	GenBank Accesion Numbers: SCP
A. asclepiadis Fitch, 1851	Asclepias syriaca	2007-07-06	Airport, Polk Co., Iowa	41.7355 N, 93.3648 W	W. Ohnesorg	510301	KC897221- KC897223	KC897312- KC897313
A. coreopsidis Thomas, 1878	Eupatorium rugosum	2006-10-02	Wildlife area, Purdue University West Lafayette. Tippecanoe Co., Indiana	40.4488 N, 87.0536 W	T. Heidel	510253-510266	KC897097- KC897098	KC897228
	Eupatorium rugosum	2008-06-27	Middlefork Savanna Forest Preserve, Lake Forest, Lake Co., Illinois	42.2523 N, 87.8207 W	D. Lagos	510252	KC897095- KC897096	KC897226- KC897227
A. decepta Hottes & Frison, 1931	Heracleum maxima	2008-06-27	Middlefork Savanna Forest Preserve, Lake Forest, Lake Co., Illinois	42.2620 N, 87.8962 W	D. Lagos	510218, 510228	KC897099- KC897101	KC897229- KC897230
A. decepta	Pastinaca sativa	2009-07-06	University of Illinois, Biol. Res. Area: Phillips Tract, Urbana, Illinois.	40.2492 N, 88.4713 W	D. Lagos	510302-510303	KC897102- KC897104	KC897231- KC897233
A. fabae Scopoli, 1763	Impatiens capensis	2006-09-29	Wildlife area, Purdue University West Lafayette. Tippecanoe Co., Indiana	40.4488 N, 87.0536 W	T. Heidel	510306	JQ860274- JQ860275	JQ860297- JQ860298
	Rumex crispus	2008-07-01	18821 Depot Rd, DeWitt Co., Illinois	40.2553 N, 88.7873 W	D. Voegtlin	510329-510330	JQ860273	JQ860295- JQ860296
A. forbesi Weed, 1889	Fragaria spp.	2010-07-30	Botanical Garden, Kansas State University, Manhattan, Kansas	39.1960 N, 96.5843 W	D. Lagos	512536-512544	KC897108
A. glycines Matsumura, 1917	Frangula alnus	2006-10-16	Springfield Fen Nature Preserve, La Porte Co., Indiana	41.6799 N, 86.7202 W	D. Voegtlin	510307-510310	KC897109- KC897111	KC897237- KC897238
	Rhamnus cathartica	2006-09-20	University of Minnesota Extension Service. Southwest Research & Outreach Center, Lamberton, Minnesota.	44.1413 N, 95.1906 W	B. Potter	512837	KC897112- KC897113
	Rhamnus cathartica	2007-10-23	Black Hawk Park, Rock Island, Illinois	41.4700 N, 90.5697 W	D. Voegtlin	510321-510328	JQ860254- JQ860256	JQ860281- JQ860282
	Glycine max	2009-07-30	South Dakota Research Farm, Aurora, Brookings Co., South Dakota	44.2998 N, 96.6698 W	A. Micijivec	512631-512633	KC928234	KC897239
	Glycine max	2010-07-15	Urbana, Illinois	40.1 N, 88.02 W		512790	KC928235	KC928229
	Glycine max	2011-07-30	Ohio agricultural research and development center, Wooster, Ohio	40.8 N, 81.93 W		512791-512792	KC928236	KC928230
A. gossypii Glover, 1877	Rhamnus cathartica	2006-05-11	Hwy 45 + Hwy 36, Tuscola, Douglas Co., Illinois	39.7760 N, 93.4777 W	D. Voegtlin	512619	KC928243
	Cucurbita pepo	2007-10-18	3 mi. E Cisna Park, Iroquois Co., Illinois	40.5647 N, 87.8931 W	R. Weinzierl	510477-510480	JQ860257- JQ860258	JQ860283- JQ860284
	Glycine max	2008-08-07	Laffayete, Luisiana	30.2167 N, 92.0333 W	J. Davis	510331	KC897114- KC897117	KC897240
	Rhamnus cathartica	2008-08-16	Natural Resources Annex, Champaign Co., Illinois	40.0919 N, 88.2421 W	D. Lagos	510336	KC897120- KC897122	KC897247
	Rhamnus cathartica	2008-06-02	Botanical Garden Kansas State University, Manhattan, Kansas	39.1960 N, 96.5843 W	B. McCornack	510333-510338	KC897126- KC897128	KC897243- KC897246
	Glycine max	2008-09-26	Fairhope, Baldwin Co., Alabama	30.7331 N, 87.7203 W	G. Hartman	510473	KC928238
	Cucumis sativus	2009-07-19	Xiuyan, China	40.2833 N, 123.2833 E	D. Voegtlin	510350-510351	KC897123- KC897125	KC897248- KC897250
	Cucumis sativus	2009-10-06	Idea Garden, Champaign Co. Illinois	40.0953 N, 88.2168 W	D. Lagos	511689	KC897118- KC897119	KC897241- KC897242	KC897324
	Hylotelephiun telephium	2010-07-30	Botanical Garden Kansas State University, Manhattan, Kansas	39.1960 N, 96.5843 W	D. Lagos	511195-511197	KC897133- KC897134	KC897255
	Punica granatum	2009-06-17	Park Guell, Barcelona, Spain	41.4139 N, 2.1533 E	D. Lagos	510347-510349	KC897129- KC897130	KC897251- KC897253
	Punica granatum	2009-06-11	University of Catania, St Sofia, Sicily, Italy	37.5244 N, 15.0722 E	D. Lagos	512740-512778	KC897131- KC897132	KC897254
	Rhamnus cathartica	2011-04-27	University of Missouri at Columbia, Boone Co., Missouri	38.9453 N, 92.3288 W	B. Puttler	512612-512613	KC928237
	Rhamnus cathartica	2011-04-29	University of Illinois, South farm, Champaign Co., Illinois	40.0926 N, 88.2266 W	D. Lagos	512269-512278	KC928241	KC928232
	Rhamnus cathartica	2011-05-02	University of Missouri at Columbia, Boone Co., Missouri	40.0926 N, 88.2266 W	B. Puttler	512610-512611	KC928240	KC928231
	Rhamnus cathartica	2011-05-12	University of Illinois, South farm, Champaign Co., Illinois	40.0926 N, 88.2266 W	D. Lagos	512366-512388	KC928242	KC928233
A. hederae Kaltenbach, 1843	Hedera helix	2005-04-06	Fayence, Var, Provence-Alpes-Côte d'Azur, France	43.6248 N, 6.6953 E	A. Coeur d’acier	510352	KC897135- KC897137	KC897256- KC897257
A. illinoisensis Shimer, 1866	Vitis spp.	2008-08-14	Middlefork Conservation Area, North of Oakwood, Vermilion Co., Illinois	40.1801 N, 87.7403 W	D. Voegtlin	510489	KC897138	KC897258
A. laciniariae Gillette & Palmer, 1929	Liatris aspera	2008-06-28	Middlefork Savanna Forest Preserve, Lake Forest, Lake Co., Illinois	42.2523 N, 87.8207 W	D. Lagos	510257-510265	KC897139- KC897141	KC897261- KC897263
	Monarda fistulosa	1996-06-05	T5N R3W Sect 17, Bush Clover Prairie, Grant Co., Wisconsin		A. Williams	6573-6594
	Monarda fistulosa	1996-06-19	T5N R3W Sect 17, Bush Clover Prairie, Grant Co., Wisconsin		A. Williams	6595-6602
	Monarda fistulosa	1997-08-15	Sand Prairie Scrub Oak, Nature Preserve, Mason Co., Illinois		D. Voegtlin	6603-6604
	Monarda fistulosa	2007-05-14	Sheeder State Preserve, Guthrie Co., Iowa	41.6893 N, 94.5882 W	W. Ohnesorg	510358	KC897144- KC897145	KC897266- KC897267
	Monarda fistulosa	2007-07-10	Engeldinger Marsh, Polk Co., Iowa	41.7767 N, 93.3541 W	W. Ohnesorg	510363	KC897146- KC897148	KC897268- KC897270
	Monarda fistulosa	2007-05-05	A.C. & Lela Morris Prairie, Jasper Co., Iowa	41.7711 N, 92.9614 W	W. Ohnesorg	512851	KC928245
	Monarda fistulosa	2007-05-05	Mama, Jasper Co., Iowa	41.6881 N, 93.0614 W	W. Ohnesorg	510497-510498
	Monarda fistulosa	2007-07-02	Mama, Jasper Co., Iowa	41.6881 N, 93.0614 W	W. Ohnesorg	511466-511467
	Monarda fistulosa	2008-06-21	Falling Down Prairie, Jo Daviess Co., Illinois	42.3600 N, 90.2102 W	B. Molano-Flores	510436	KC897149- KC897151	KC897271- KC897273	KC897327
	Monardae fistulosa	2008-07-03	Natural Resources Annex, Champaign Co., Illinois	40.0919 N, 88.2421 W	D. Lagos	510359- 510360	KC897152- KC897154	KC897274- KC897276	KC897328- KC897329
	Monarda fistulosa	2010-06-20	Middlefork Savanna Forest Preserve, Lake Forest, Lake Co., Illinois	42.2620 N, 87.8962 W	D. Lagos	511236-511242	KC897155	KC897277	KC897330-331
	Monarda fistulosa	2010-08-19	Staffanson Prairie, Douglas Co., Minnesota	45.8160 N, 95.7472 W	D. Lagos	511325	KC897156	KC897278
A. nasturtii Kaltenbach, 1843	Polygonum spp.	2008-06-27	Middlefork Savanna Forest Preserve, Lake Forest, Lake Co., Illinois	42.2523 N, 87.8207 W	D. Lagos	510361	KC897162- KC897164	KC897279- KC897281
	Rhamnus cathartica	2008-05-29	Silver Creek-Metro Park. Summit Co., Ohio	41.1600 N, 81.5899 W	A. Michel	512640-512641	KC897157- KC897158
	Rhamnus cathartica	2008-05-29	Silver Creek-Metro Park, Ohio	41.1600 N, 81.5899 W	A. Michel	512838	KC897159- KC897161	KC897286- KC897287
	Rhamnus cathartica	2008-05-09	Becker, Sherburne Co., Minnesota	45.4056 N, 93.8347 W	D. Ragsdale	510362	KC897165- KC897167	KC897282- KC897284
	Rhamnus cathartica	2009-05-28	Becker, Sherburne Co., Minnesota	45.4056 N, 93.8347 W	D. Ragsdale	512841	KC897168	KC897285
A. nerii Boyer de Fonscolombe, 1841	Calystegia spp.	2007-07-26	507 Grove St, Champaign Co., Illinois	40.1230 N, 88.2312 W	D. Lagos	237854-237892	KC897171- KC897173	KC897290- KC897292
	Asclepias incarnata	2007-08-20	Boone Rail Road Prairie, Boone Co., Iowa	42.0510 N, 93.8092 W	W. Ohnesorg	510519, 511453	KC897169- KC897170	KC897289
A. oenotherae Oestlund, 1887	Oenothera biennis		Utsunomiya University Campus, Miné-Machi, Tochigi, Japan	36.5491 N, 139.9139 E	D. Voegtlin	510416- 510418	KC897174- KC897176	KC897293
	Oenothera biennis	2010-08-03	Hall Ranch, Estes Park, Boulder Co., Colorado	40.2114 N, 105.2887 W	D. Lagos	511446-511450	KC897177- KC897178	KC897294- KC897295
A. oestlundi Gillette, 1927	Oenothera biennis	2008-07-03	Highway 45, South Paxton, Champaign Co., Illinois	40.4297 N, 88.1092 W	D. Lagos	510369- 510370	JQ860259- JQ860262	JQ860285- JQ860286	KC897332
	Oenothera biennis	2008-07-16	T18N R1E Section 14, Monroe Co., Wisconsin	44.0273 N, 90.3833 W	A. Williams	510520, 510523	KC897224- KC897225
A. rubicola Oestlund, 1887	Rubus spp.	2008-06-28	Middlefork Savanna Forest Preserve, Lake Forest, Lake Co., Illinois	42.2523 N, 87.8207 W	D. Lagos	510540	KC897179	KC897296
A. rubifolii Thomas, 1879	Rubus spp.	2008-07-31	18821 Depot Rd, De Witt Co., Illinois	40.2553 N, 88.7873 W	D. Voegtlin	238111-238139	KC897180- KC897182	KC897297- KC897298
A. rumicis Linnaeus, 1758	Rumex spp.	2009-07-04	West Mtn. Park, Xining, China	36.6205 N, 101.7486 E	D. Voegtlin	510375, 510376	KC897183- KC897184	KC897299- KC897301
A. sedi Kaltenbach, 1843	Hylotelephium telephium	2008-06-29	Kettle Moraine State Forest, Campbellsport Co. Wisconsin	42.8458 N, 88.6097 W	D. Lagos	510337-510339	KC897193- KC897194	KC897305
	Hylotelephium telephium	2009-08-02	2123 Peach St, Champaign Co., Illinois	40.0885 N, 88.2555 W	D. Lagos	510340- 510341	KC897187- KC897189	KC897303
	Hylotelephium telephium	2009-05-12	18821 Depot Rd, De Witt Co., Illinois	40.2553 N, 88.7873 W	D. Lagos	510342- 510343	KC897190- KC897192	KC897304	KC897333
	Hylotelephium spp.	2009-06-17	Saint Giulheme Le Desert, Languedoc-Roussillon, France	43.7450 N, 3.5584 E	D. Lagos	510344-510346	KC897185- KC897186	KC897302
	Hylotelephium telephium	2010-08-06	Ashley National Forest, Vernal Co., Utah	40.8419 N, 109.6454 W	D. Lagos	511198-511201	KC897195- KC897196
	Hylotelephium telephium	2011-05-06	University of Missouri at Columbia, Boone Co., Missouri	38.9453 N, 92.3288 W	B. Puttler	512620-512623	KC928244
A. spiraecola Patch, 1914	Spiraea spp.	2008-06-27	3103 Amy Dr., Cham-paign Co., Illinois	40.1301 N, 88.2969 W	D. Lagos	510384, 510385	KC951362	KC897306
	Spiraea spp.	2008-06-02	Uni. of Missouri at Columbia, Boone Co., Missouri	38.9453 N, 92.3288 W	B. Puttler	510386	KC897200- KC897201	KC897309- KC897310
	Viburnum tinus	2009-06-10	Botanical Garden Maneace, Sicily, Italy	37.63 N, 14.93 E	D. Lagos	512834-512835	KC897197- KC897199	KC897307- KC897308
A. urticata Gmelin, 1790	Urtica dioica	2008-06-19	18821 Depot Rd, De Witt Co, Illinois	40.2553 N, 88.7873 W	D. Voegtlin	510389-510402	KC897205- KC897207	KC897313- KC897315
	Urtica spp.	2007-07-05	Talghar, Almaty, Kazakhstan	43.2814 N, 77.1947 E	A. Coeur d’acier	512842	KC897208- KC897209
A. vernoniae Thomas, 1878	Helenium autumnale	2007-06-27	Boone Rail Road Prairie, Boone Co., Iowa	42.0510 N, 93.8092 W	W. Ohnesorg	512836	KC897210
	Vernonia fasciculata	2007-06-27	Boone Rail Road Prairie, Boone Co., Iowa	42.0510 N, 93.8092 W	W. Ohnesorg	510561	KC897211- KC897213	KC897316- KC897317
	Vernonia fasciculata	2008-06-05	University of Missouri at Columbia, Boone Co., Missouri	38.9453 N, 92.3288 W	B. Puttler	510403-510404	KC897214- KC897215
Aphis sp.1	Pycnanthemum virginianum	2008-06-28	Middlefork Savanna Forest Preserve, Lake Forest, Lake Co., Illinois	42.2620 N, 87.8962 W	D. Voegtlin	511363	KC897105	KC897234
	Pycnanthemum virginianum	2010-06-20	Middlefork Savanna Forest Preserve, Lake Forest, Lake Co., Illinois	42.2620 N, 87.8962 W	D. Lagos	511243-511259	KC897106- KC897107	KC897235- KC897236
Aphis sp.2	Lythrum salicaria	2010-06-20	Middlefork Savanna Forest Preserve, Lake Forest, Lake Co., Illinois	42.2620 N, 87.8962 W	D. Lagos	511261-511301	KC897142- KC897143	KC897264- KC897265	KC897325- KC897326
Aphis sp.3	Asclepias syriaca	2008-06-29	Kettle Morane State Forest, Campbellsport Co, Wisconsin	42.8458 N, 88.6097 W	D. Lagos	511360-511362	KC897202- KC897204	KC897311- KC897312	KC897334
Outgroups
Hyadaphis tataricae Aizenberg, 1935	Lonicera japonica	2008-06-28	Middlefork Savanna Forest Preserve, Lake Forest, Lake Co., Illinois	42.2523 N, 87.8207 W	D. Voegtlin	512638-512639	KC897216- KC897217	KC897318
Rhopalosiphum maidis Fitch, 1856	Zea mays	2008-08-16	Southfarms, Urbana, Illinois	40.0812 N, 88.2411 W	D. Lagos	511691-511692	JQ860263- JQ860265	JQ860287- JQ860288
Uroleucon helianthicola Olive, 1963	Helianthus grosseserratus	2008-08-14	Middlefork Conservation Area, North of Oakwood, Vermilion Co., Illinois	40.1801 N, 87.7403 W	D. Voegtlin	510254	KC897218- KC897220	KC897319- KC897320
