# Supplementary material for: Molecular and morphological differentiation between Aphis gossypii Glover (Hemiptera, Aphididae) and related species, with particular reference to the North American Midwest
Source: Zookeys. 2014 Dec 1;(459):49–72. doi: 10.3897/zookeys.459.7850 (PMC4283632; doi:10.3897/zookeys.459.7850)
Supplement: Supplementary material 2 — Table S2. Morphological characters useful to discriminate Aphid gossypii, Aphid monardae, Aphid oestlundi and Aphid sedi. [file zookeys-459-049-s002.xlsx]

## Sheet: Sheet1
Table S2. Morphological characters useful to discriminate A. gossypii, A. monardae, A. oestlundi and A. sedi. For all measurements and counts the range is given and the mean is in parentheses. All measurements in mm. Abbreviations: B base of last antennal segment, CA cauda, DBIII: Distance from the base of antennal segment III to the first secondary sensoria, HT2 second hind tarsus, LHIII longest…
	A.gossypii			A. monardae				A. oestlundi		A. sedi
Characters/ Morphs	Apterae (n=80)	Alatae (n=44)	Oviparae (n=10)	Apterae (n=40)	Alatae (n=59)	Oviparae (n=26)	Males (n=17)	Apterae (n=24)	Alatae (n=19)	Apterae (n=39)	Alatae (n=21)	Oviparae (n=29)
Body	1.1-2.1 (1.6)	1-1.9 (1.4)	1.2-1.4 (1.3)	1.1-1.8 (1.5)	1-1.8 (1.5)	0.8-1.7 (.21)	0.7-0.8 (0.8)	1.2-1.7 (1.5)	1.4-2 (1.7)	0.9-1.8 (1.4)	1.3-1.7 (1.5)	1.1-1.8 (1.4)
Ultimate rostral segment (URS)	0.09-0.12 (0.11)	0.09-0.11 (0.10)	0.06-0.08 (0.08)	0.08-0.12 (0.10)	0.08-0.11 (0.10)	0.07-0.11 (0.09)	0.07-0.08 (0.07)	0.11-0.13 (0.12)	0.10-0.12 (0.11)	0.09-0.13 (0.11)	0.10-0.12 (0.11)	0.09-0.11 (0.10)
Antennal segments:	6	6	5	6	6	5-6	6	6	6	6	6	6
III	0.11-0.29 (0.21)	0.15-0.32 (0.30)	0.17-0.27 (0.23)	0.13-0.27 (0.21)	0.17-0.30 (0.24)	0.11-0.26 (0.16)	0.08-0.13 (0.12)	0.13-0.23 (0.19)	0.23-0.30 (0.27)	0.08-0.27 (0.18)	0.21-0.28 (0.23)	0.11-0.18 (0.14)
IV	0.08-0.22 (0.15)	0.12-0.24 (0.17)	-	0.07-0.20 (0.14)	0.07-0.22 (0.16)	0.07-0.14 (0.10)	0.06-0.11 (0.08)	0.10-0.15 (0.13)	0.16-0.23 (0.20)	0.05-0.19 (0.12)	0.14-0.20 (0.17)	0.06-0.13 (0.09)
V	0.09-0.21 (0.15)	0.12-0.22 (0.16)	0.050.12 (0.11)	0.08-0.17 (0.13)	0.09-0.20 (0.15)	0.09-0.12 (0.11)	0.06-0.11 (0.09)	0.09-0.15 (0.11)	0.13-0.21 (0.19)	0.07-0.19 (0.13)	0.15-0.18 (0.16)	0.10-0.15 (0.12)
B	0.07-0.13 (0.10)	0.08-0.14 (0.11)	0.07-0.09 (0.08)	0.07-0.11 (0.09)	0.08-0.13 (0.10)	0.07-0.11 (0.09)	0.05-0.08 (0.07)	0.08-0.10 (0.08)	0.09-0.14 (0.12)	0.07-0.12 (0.10)	0.10-0.13 (0.11)	0.08-0.12 (0.10)
PT	0.21-0.36 (0.28)	0.23-0.37 (0.30)	0.14-0.21 (0.17)	0.17-0.28 (0.21)	0.18-0.27 (0.23)	0.11-0.25 (0.18)	0.14-0.19 (0.16)	0.17-0.24 (0.20)	0.19-0.35 (0.32)	0.14-0.26 (0.21)	0.20-0.26 (0.24)	0.16-0.21 (0.18)
Sensoria on III	0	4-9 (7)	0	0	4-9 (7)	0	0-11 (3)	0	2-8 (5)	0	7-10 (9)	0
Sensoria on IV	0	0	0	0	1-3 (1)	0	3-10 (6)	0	0	0	0-2 (1)	0
Sensoria on V	0	0	0	0	0	0	1-5 (3)	0	0	0	0	0
DBIII	-	0.04-0.07 (0.06)	-	-	0.06-0.12 (0.08)	-	0.05-0.09 (0.07)	-	0.05-0.10 (0.07)	-	0.04-0.06 (0.05)	-
LHIII	0.006-0.014 (0.010)	0.006-0.014 (0.010)	-	0.009-0.017 (0.012)	0.007-0.016 (0.012)	0.007-0.015 (0.010)	0.007-0.010 (0.009)	0.007-0.013 (0.009)	0.008-0.013 (0.010)	0.004-0.017 (0.010)	0.007-0.013 (0.010)	0.007-0.013 (0.010)
SIPH	0.16-0.33 (0.21)	0.12-0.27 (0.20)	0.09-0.13 (0.11)	0.13-0.24 (0.20)	0.09-0.20 (0.15)	0.06-0.15 (0.10)	0.06-0.08 (0.07)	0.18-0.28 (0.24)	0.20-0.29 (0.24)	0.08-0.28 (0.17)	0.13-0.17 (0.15)	0.06-0.11 (0.08)
CA	0.10-0.18 (0.13)	0.08-0.15 (0.11)	0.07-0.12 (0.10)	0.08-0.16 (0.14)	0.10-0.15 (0.12)	0.06-0.12 (0.09)	0.05-0.07 (0.06)	0.11-0.16 (0.14)	0.10-0.14 (0.13)	0.09-0.20 (0.14)	0.10-0.17 (0.11)	0.09-0.13 (0.11)
Setae on cauda	4-7 (5)	4-7 (5)	5-8 (6)	5-9 (7)	3-9 (6)	6-8 (7)	3-6 (4)	4-5 (4)	4-7 (6)	4-8 (6)	5-8 (6)	4-8 (6)
WTI	0.005-0.011 (0.008)	0.004-0.026 (0.014)	-	0.011-0.028 (0.019)	0.011-0.026 (0.018)	0.004-0.020 (0.010)	0.010-0.021 (0.015)	0.011-0.021 (0.016)	0.011-0.021 (0.016)	0.010-0.028 (0.018)	0.012-0.028 (0.20)	0.005-0.011 (0.007)
WTVII	0.004-0.011 (0.008)	0.006-0.029 (0.016)	-	0.013-0.027 (0.021)	0.011-0.031 (0.019)	0.003-0.024 (0.009)	0.010-0.022 (0.016)	0.012-0.021 (0.016)	0.015-0.024 (0.018)	0.011-0.033 (0.020)	0.019-0.033 (0.026)	0.004-0.007 (0.006)
HT2	0.07-0.11 (0.08)	0.07-0.11 (0.09)	0.06-0.08 (0.07)	0.07-0.10 (0.09)	0.07-0.10 (0.08)	0.06-0.09 (0.08)	0.06-0.07 (0.07)	0.08-0.11 (0.09)	0.08-0.11 (0.10)	0.07-0.13 (0.10)	0.09-0.12 (0.10)	0.08-0.11 (0.09)
PT/B	2.6-4.1 (3.1)	2.1-3.6 (2.9)	1.4-2.7 (1.9)	1.7-2.9 (23)	1.9-3 (2.3)	1.7-2.1 (1.9)	2.1-2.9 (2.5)	2-2.7 (2.4)	2.2-2.9 (2.6)	1.8-2.5 (2.1)	1.9-2.3 (2.1)	1.1-2.3 (1.8)
URS/HT2	0.9-1.3 (1.1)	0.9-1.4 (1.1)	0.8-1.3 (1.1)	1-1.3 (1.1)	1-1.4 (1.2)	1.1-1.4 (1.2)	1-1.3 (1.1)	1.1-1.5 (1.3)	1-1.4 (1.2)	0.9-1.3 (1.1)	0.9-1.2 (1.0)	1.0-1.2 (1.1)
SIPH/CA	1.3-2.5 (1.8)	1.1-2.3 (1.7)	1.0-1.4 (1.1)	1.3-1.7 (1.5)	1.1-1.8 (1.3)	0.8-1.2 (1)	1-1.4 (1.2)	1.5-2.2 (1.8)	1.8-2.1 (1.9)	0.9-1.6 (1.2)	0.9-1.5 (1.3)	0.6-0.9 (0.8)
